# Supplementary material for: Liposomal Piceatannol Mitigates Methotrexate-Induced Oxidative Renal Injury via Modulation of Nrf2/HO-1, TLR4/NF-κB, MAPK, and Apoptotic Pathways in Rats
Source: Biomolecules. 2026 Mar 31;16(4):517. doi: 10.3390/biom16040517 (PMC13114049; doi:10.3390/biom16040517)
Supplement: Supplementary file 1 [file biomolecules-16-00517-s001.zip]

Archive with 1 entries (1 files):
- biomolecules-4229854-supplementary.pdf
